# Supplementary material for: Regulation of olfactory-based sex behaviors in the silkworm by genes in the sex-determination cascade
Source: PLoS Genet. 2020 Jun 10;16(6):e1008622. doi: 10.1371/journal.pgen.1008622 (PMC7307793; doi:10.1371/journal.pgen.1008622)
Supplement: S1 Table — (XLSX) [file pgen.1008622.s009.xlsx]

## Sheet: Sheet1
	Primer name	Primer sequence(5’to3’)	The purpose
	Bmfru-ORF-F	ATGGACCAGCAATTCTGCTTGCGC	ORF
	Bmfru-ORF-R	CTAAGTCAATCCACATTTTTTCTG	ORF
	OR3-ORF-F	ATGATATTCGTCGACGATGCTGTC	ORF
	OR3-ORF-R	TCATTCGGACACGGTACGAAGGAA	ORF
	Bmfru-Cas-F1	TAATACGACTCACTATAGGAACATTGGTAGCATATTTGTTTTAGAGCTAGAAATAGCAAGTTAAAATAA	Transgenic plasmid
	OR3-Cas-F1	TATCGTGCTCTACAAGTGGGTGCTGCGGACCTCGCTGGTTTTAGAGCTAGAAATAG	Transgenic plasmid
	OR3-Cas-F2	TATCGTGCTCTACAAGTGGACATCTGCGTTGTTCCTGGTTTTAGAGCTAGAAATAG	Transgenic plasmid
	U6-sgRNA1-R	CTTATCGATACCGTCGA AAAAAAAAGCACCGACTCGGTGCC	Transgenic plasmid
	U6-sgRNA2-R	TAGATATCAAGCTGCTAG AAAAAAAAGCACCGACTCGGTGCC	Transgenic plasmid
	Bmfru-KO-F	TCAGCATGCTCACCATATTTT	Mutant detection
	Bmfru-KO-R	CGGATTCAATGTATTGTTCTCTG	Mutant detection
	OR3-KO-F	GCCACGTACCATCCGACTGTTGAA	Mutant detection
	OR3-KO-R	ATCCACTGAGAGGGTCAAAAAAGG	Mutant detection
	RP49-F	TCAATCGGATCGCTATGACA	q-RT-PCR
	RP49-R	ATGACGGGTCTTCTTGTTGG	q-RT-PCR
	PBP1-F	TAATGTGCCTTTCCACCAAG	q-RT-PCR
	PBP1-R	ACACCGAGGGTCCAGATACA	q-RT-PCR
	PBP2-F	GGCAGAGGTCTTAAATGAGGTG	q-RT-PCR
	PBP2-R	CACGGGAAAAACTACGGAAA	q-RT-PCR
	PBP3-F	TGGTTCTTGGGGTAGTTGGT	q-RT-PCR
	PBP3-R	CGTGATGTAGTTTCCCGTCTC	q-RT-PCR
	OR1-F	CAGAGGAGGAGTCGAAAGAAG	q-RT-PCR
	OR1-R	GAGCAGCATGCATAGGCTAA	q-RT-PCR
	OR2-F	AATTCTTCAATGTTTCACTGGATTTG	q-RT-PCR
	OR2-R	CAACACCATGAAGTACGTGACAAC	q-RT-PCR
	OR3-F	CGGTCCAATGCTGTTCGTAT	q-RT-PCR
	OR3-R	ATCACGGAGAGCTGGATGAG	q-RT-PCR
