# Supplementary material for: Regulation of olfactory-based sex behaviors in the silkworm by genes in the sex-determination cascade
Source: PLoS Genet. 2020 Jun 10;16(6):e1008622. doi: 10.1371/journal.pgen.1008622 (PMC7307793; doi:10.1371/journal.pgen.1008622)
Supplement: S2 Table — (XLSX) [file pgen.1008622.s010.xlsx]

## Sheet: Sheet1
	Courtship (n=30)
	wt	fru	Masc	PSI	dsx
10cm	30	25	0	0	0
	29	28	0	0	0
	30	29	0	0	0
20cm	29	29	0	0	0
	30	27	0	0	0
	30	28	0	0	0
	Mating (n=30)
	wt	fru	Masc	PSI	dsx
10cm	30	0	0	0	0
	28	0	0	0	0
	30	0	0	0	0
20cm	29	0	0	0	0
	27	0	0	0	0
	30	0	0	0	0
	Courtship(n=50)		Mating(n=50)
	wt	or3	wt	or3
10cm	50	42	50	42
	48	41	48	44
	50	43	50	43
20cm	46	40	46	40
	50	38	50	43
	48	39	48	39
Overnight
wt (50)
50	16
48	20
50	13
or3(50)
42	30
41	28
43	35
