# Supplementary material for: Regulation of olfactory-based sex behaviors in the silkworm by genes in the sex-determination cascade
Source: PLoS Genet. 2020 Jun 10;16(6):e1008622. doi: 10.1371/journal.pgen.1008622 (PMC7307793; doi:10.1371/journal.pgen.1008622)
Supplement: S3 Table — The workbook contains two sheets. Sheet 1 shows data for antennal length. Sheet 2 presents data for the number of sensilla trichoidea in a single SEM scan field. (XLSX) [file pgen.1008622.s011.xlsx]

## Sheet: Antenna lengths 
Antenna lengths
n=10
WT-F	WT-M	MASC-F	MASC-M	PSI-F	PSI-M	dsx-F	dsx-M	fru-F	fru-M
4	6	5	4	5	4	6	5	5	5
5	5	5	4.5	6	4.5	4.5	4.5	5	5
6	5	5	5	5	5	5	6	5	5.5
5	5.5	5.5	4.5	4.5	4.5	5.5	4.5	4	4
5	5	5	4	4.5	4	5	5	4	6
4.5	5	5.5	4.5	5	4	4.5	5	5	5
5	6	5.5	4.5	5	4.5	5	4.5	4	5
4.5	5	5	4.5	4.5	5	4	5.5	4	5
4.5	5.5	5.5	4.5	5	5	4.5	4.5	4	6
4	6	5.5	4.5	5	4.5	4.5	4.5	4	5.5

## Sheet: Sensilla trichoidea
The numbers of sensilla trichoidea in one SEM scan field
n=5
WT-F	WT-M	MASC-F	MASC-M	PSI-F	PSI-M	dsx-F	dsx-M	fru-F	fru-M
58	60	63	54	57	55	57	53	67	96
47	79	56	50	59	49	51	59	59	111
62	88	58	41	62	37	58	66	58	96
65	105	60	60	64	56	67	63	48	90
66	86	61	55	60	54	50	69	51	87
