# Supplementary material for: Regulation of olfactory-based sex behaviors in the silkworm by genes in the sex-determination cascade
Source: PLoS Genet. 2020 Jun 10;16(6):e1008622. doi: 10.1371/journal.pgen.1008622 (PMC7307793; doi:10.1371/journal.pgen.1008622)
Supplement: S4 Table — The workbook contains six sheets. Each sheet contains raw data for a separateEAG experiment. (XLSX) [file pgen.1008622.s012.xlsx]

## Sheet: WT
	hexane	Bombykol 10μg	Bombykal 10μg
1	-0.305	-1.053	-1.053
2	-0.473	-1.297	-1.19
3	-0.458	-1.129	-1.221
4	-0.519	-1.114	-1.312
5	-0.305	-0.549	-0.549
6	-0.534	-1.694	-1.465
7	-0.473	-1.312	-1.19
8	-0.61	-1.16	-1.556
9	-0.916	-2.304	-2.151
10	-0.763	-0.854	-0.916

## Sheet: Masc
	hexane	Bombykol 10μg	Bombykal 10μg
1	-0.183	-0.214	-0.168
2	-0.259	-0.168	-0.412
3	-0.198	-0.183	-0.092
4	-0.122	-0.244	-0.244
5	-0.305	-0.397	-0.366
6	-7.217	-2.014	-0.671
7	-0.198	-0.763	-0.32

## Sheet: PSI
	hexane	Bombykol 10μg	Bombykal 10μg
1	-0.259	-0.29	-0.214
2	-0.031	-0.656	-0.031
3	-0.031	-0.031	-0.061
4	-0.061	-0.031	-0.046
5	0	-0.244	-0.168

## Sheet: Fru
	hexane	Bombykol 10μg	Bombykal 10μg
1	-0.046	-0.214	-0.122
2	-0.122	-0.793	-0.229
3	-0.076	-0.366	-0.168
4	-0.122	-0.473	-0.153
5	-0.076	-0.946	-0.183
6	-0.107	-0.259	-0.153
7	-0.275	-0.275	-0.198
8	-0.198	-0.626	-0.687
9	-0.076	-0.32	-0.107
10	-0.092	-0.275	-0.137
11	-0.061	-0.076	-0.061

## Sheet: Dsx
	hexane	Bombykol 10μg	Bombykal 10μg
1	-0.229	-0.717	-0.565
2	-0.168	-0.626	-0.534
3	-0.381	-0.504	-0.595
4	-0.259	-0.381	-0.488
5	-0.427	-0.809	-0.839
6	-0.244	-0.687	-0.58
7	-0.397	-0.641	-0.778
8	-0.275	-0.595	-0.641

## Sheet: OR3
OR3♂
	hexane	Bombykol 10μg	Bombykal 10μg
1	-0.183	-0.427	-0.214
2	-0.32	-1.312	-0.443
3	-0.153	-0.946	-0.381
4	-0.137	-1.022	-0.534
5	-0.137	-0.778	-0.183
6	-0.534	-1.572	-0.504
7	-0.397	-1.114	-0.626
8	-0.244	-1.129	-0.397
9	-0.839	-1.541	-0.961
WT♂
	hexane	Bombykol 10μg	Bombykal 10μg
1	-0.229	-1.022	-0.9
2	-0.458	-0.534	-0.732
3	-0.32	-0.992	-0.839
4	-0.214	-0.763	-0.793
5	-0.534	-1.404	-1.312
6	-0.748	-1.663	-1.404
7	-0.778	-1.48	-1.205
8	-0.305	-0.58	-0.504
9	-0.366	-0.824	-0.458
