# Supplementary material for: Regulation of olfactory-based sex behaviors in the silkworm by genes in the sex-determination cascade
Source: PLoS Genet. 2020 Jun 10;16(6):e1008622. doi: 10.1371/journal.pgen.1008622 (PMC7307793; doi:10.1371/journal.pgen.1008622)
Supplement: S5 Table — The workbook contains six sheets. Each sheet contains raw data for a separate SSR experiment. (XLSX) [file pgen.1008622.s013.xlsx]

## Sheet: WT
	Bombykol10ug	Bombykal10ug
WT♂1-1	11	4
2	6	4
3	14	13
4	16	4
5	19	6
6	7	6
7	14	6
8	11	7
9	23	8
10	17	3
WT♂2-1	25	19
2	19	18
3	19	31
4	27	11
5	0	0
6	15	7
7	11	2
8	3	3
9	17	4
10	8	17
WT♂3-1	0	26
2	0	13
3	8	22
4	10	22
5	6	20
6	12	23
7	0	15
8	3	8
9	4	5
10	0	22

## Sheet: Fru
	Bombykol10ug	Bombykal10ug													家蚕醇10ug	家蚕醛10ug
Fru♂1-1	4	0													0	0
2	17	0													0	0
3	15	0													0	0
4	0	0													0	0
5	0	0													0	0
6	18	0													0	0
7	21	0													0	0
8	10	0													0	0
9	23	16													0	0
10	23	0													0	0
11	14	0													0	0
12	9	0													0	0
Fru♂2-1	0	0													0	0
2	20	0													0	0
3	1	0													0	0
4	12	0													0	0
5	19	0													0	0
6	12	0													0	0
7	16	0													0	0
8	5	0													0	0
9	16	0													0	0
10	3	4													0	0
11	10	0													0	0
12	0	0													0	0
13	0	0													0	0
14	9	0													0	0
15	8	5													0	0
16	2	0													0	0
17	13	0													0	0
18	15	0													0	0
19	25	0													0	0
20	5	0													0	0
Fru♂3-1	8	0													0	0
2	3	0													0	0
3	2	0													0	0
4	6	5													0	0
5	9	0													0	0
6	16	0													0	0
7	14	0													0	0
8	13	0													0	0
9	0	0													0	0
10	16	0													0	0
11	15	0													0	0
12	0	0													0	0
13	0	0													0	0
14	6	0													0	0
15	0	0													0	0
16	0	0													0	0
17	3	0													0	0
18	15	0
Fru♂4-1	0	0
2	2	0
3	5	0
4	0	0
5	12	0
6	10	0
7	0	0
8	0	0
9	0	0
10	23	0
11	22	0
12	14	0
13	14	0
14	16	0
15	22	0
Fru♂5-1	0	0
2	5	0
3	0	0
4	0	0
5	0	0
6	0	0
7	18	0
8	0	0
9	19	0
10	20	0
11	21	16

## Sheet: dsx
	Bombykol10ug	Bombykal10ug
Dsx♂1-1	0	0
2	0	0
3	0	0
4	0	0
5	0	0
6	0	0
7	0	0
8	27	0
9	0	0
10	0	0
Dsx♂2-1	0	0
2	0	0
3	0	0
4	0	0
5	0	0
6	18	0
7	18	3
8	15	12
9	1	29
10	0	0
Dsx♂3-1	0	0
2	0	0
3	0	0
4	17	0
5	0	0
6	0	0
7	0	0
8	0	0
9	0	0
10	0	0

## Sheet: Masc
	Bombykol10ug	Bombykal10ug
Masc♂1-1	50	35
2	22	31
3	15	0
4	8	4
5	0	5
6	26	10
7	12	2
8	28	18
9	0	0
10	21	0
Masc♂2-1	0	21
2	8	0
3	4	5
4	14	5
5	0	0
6	18	2
7	0	0
8	11	0
9	5	0
10	18	0
Masc♂3-1	27	0
2	19	1
3	30	13
4	23	6
5	33	5
6	13	0
7	6	6
8	21	24
9	10	14
10	2	9
Masc♂4-1	28	29
2	33	17
3	23	8
4	10	8
5	0	0
6	9	8
7	24	8
8	12	9
9	27	3
10	36	0
Masc♂5-1	21	9
2	11	0
3	4	7
4	11	19
5	9	25
6	17	22
7	14	21
8	5	10
9	3	18
10	4	6

## Sheet: PSI
	Bombykol10ug	Bombykal10ug
PSI♂1-1	0	0
2	0	0
3	0	0
4	0	0
5	0	0
6	0	0
7	0	0
8	0	0
9	0	0
10	0	0
PSI♂2-1	0	0
2	0	0
3	0	0
4	0	0
5	0	0
6	0	0
7	0	0
8	0	0
9	5	0
10	0	0
PSI♂3-1	0	0
2	0	0
3	0	0
4	0	0
5	0	0
6	0	0
7	0	0
8	0	0
9	0	0
10	0	0
PSI♂4-1	0	0
2	0	0
3	0	0
4	0	0
5	0	0
6	0	0
PSI♂5-1	12	1
2	9	3
3	6	1
4	12	2
5	7	2
6	7	0
7	10	2
8	4	2

## Sheet: OR3
	Bombykol10ug	Bombykal10ug			Bombykol10ug	Bombykal10ug
OR3♂1-1	16	2		WT♂1-1	13	9
2	17	0		2	12	4
3	14	2		3	17	18
4	16	0		4	12	7
5	17	0		5	11	26
6	8	4		6	9	18
7	8	0		7	17	14
8	20	0		WT♂2-1	10	7
9	31	0		2	13	4
OR3♂2-1	7	0		3	7	7
1	11	0		4	35	12
3	8	0		5	11	6
4	27	0		WT♂3-1	10	34
5	19	0		2	29	45
6	6	11		3	7	4
OR3♂3-1	21	0		4	9	2
2	25	0		5	13	7
3	27	0		6	4	4
4	23	0		7	18	6
5	12	0		8	8	14
6	26	0		9	8	13
7	19	0		WT♂4-1	8	3
8	23	0		2	8	5
9	8	0		3	10	12
OR3♂4-1	30	0		4	19	9
2	12	0		5	7	5
3	9	0
4	12	0
5	13	0
6	7	0
7	10	8
8	10	0
9	25	0
OR3♂4-1	10	0
2	7	0
3	10	0
4	34	0
5	7	0
6	6	0
7	11	0
