# Supplementary material for: Regulation of olfactory-based sex behaviors in the silkworm by genes in the sex-determination cascade
Source: PLoS Genet. 2020 Jun 10;16(6):e1008622. doi: 10.1371/journal.pgen.1008622 (PMC7307793; doi:10.1371/journal.pgen.1008622)
Supplement: S6 Table — Q-PCR data showing the mRNA level for different mutations compared to WT. (XLSX) [file pgen.1008622.s014.xlsx]

## Sheet: Sheet1
	WT-1	WT-2	WT-3	Masc-1	Masc-2	Masc-3	PSI-1	PSI-2	PSI-3	Dsx-1	Dsx-2	Dsx-3	Fru-1	Fru-2	Fru-3
PBP1	1	0.981964	0.974761	0.371557	0.361818	0.383547	0.176312	0.160391	0.170023	0.307477	0.301292	0.319386	0.964003	0.945038	0.893138
PBP2	1	0.819266	0.924096	6.59359	6.60064	6.73503	1.40281	1.27211	1.29801	1.23944	1.31971	1.34658	9.07286	9.19876	7.74596
PBP3	1	0.925278	0.885573	1.30459	1.27411	1.37254	0.403543	0.350562	0.377646	8.52528	8.53763	9.19725	1.622	1.56128	1.50192
OR1	1	0.994281	0.890436	0.604863	0.612444	0.621119	0.137905	0.125688	0.127469	0.434303	0.459562	0.466071	0.649905	0.682443	0.658914
OR2	1	0.993367	0.907549	0.863236	0.805884	0.84243	0.406465	0.356845	0.373028	0.90599	0.919907	0.961624	0.937069	0.956805	0.924764
OR3	1	0.989308	0.851862	0.655786	0.619518	0.621884	0.149154	0.128751	0.129243	0.227811	0.169024	0.16967	0.0145273	0.026045	0.0177738
