# Supplementary material for: Regulation of olfactory-based sex behaviors in the silkworm by genes in the sex-determination cascade
Source: PLoS Genet. 2020 Jun 10;16(6):e1008622. doi: 10.1371/journal.pgen.1008622 (PMC7307793; doi:10.1371/journal.pgen.1008622)
Supplement: S7 Table — Q-PCR data showing level of OR3 mRNA relative to RP49. (XLSX) [file pgen.1008622.s015.xlsx]

## Sheet: Sheet1
WT-F	2.18198e-05	2.6694e-05	2.73447e-05
WT-M	0.372024	0.314356	0.30903
OR3-KO-F-1	2.14741e-06	1.09662e-05	1.06112e-05
OR3-KO-F-2	7.00214e-07	7.35174e-07	7.00214e-07
OR3-KO-F-3	2.99097e-06	1.47517e-05	1.5035e-05
OR3-KO-M-1	0.000160814	0.000293811	0.000257774
OR3-KO-M-2	0.000155967	0.000137738	0.000121277
OR3-KO-M-3	0.000169227	0.000177126	0.000160188
